# Supplementary material for: Comparative Transcriptomic and Functional Assessments of Linezolid-Responsive Small RNA Genes in Staphylococcus aureus
Source: mSystems. 2020 Jan 7;5(1):e00665-19. doi: 10.1128/mSystems.00665-19 (PMC6946794; doi:10.1128/mSystems.00665-19)
Supplement: TABLE S1 [file mSystems.00665-19-st001.xlsx]

## Sheet: Table_S1
Table S1: Primers used in this study
Oligo Name	Sequence 5' - 3'
P0356_sRNA389KO_A	CCTCACTAAAGGGAACAAAAGCTGGGTACCGGATATTGTTGATGGAATGCACC
P0357_sRNA389KO_B	GCAATCAGAGCGCTAACATGAGATGATCTTGAGCCATTAATATAATACCATAAAAGAATG
P0358_sRNA389KO_C	TTTATGTAAAATACACATTCTTTTATGGTATTATATTAATGGCTCAAGATCATCTCATGTTAGCGCTCTG
P0359_sRNA389KO_D	CGACTCACTATAGGGCGAATTGGAGCTCGGTCTCCGTTTAAATGCCCACCATGTAC
P0364_sRNA234KO_A	CCTCACTAAAGGGAACAAAAGCTGGGTACCTTTTCGAAAATCTCTGTATTGAGGCC
P0365_sRNA234KO_B	GGAATGCGAACTTGCTCTTAATCTATTTTTGGAATAACCTGAAAATTCAAGT
P0366_sRNA234KO_C	ACGCTATAACTTGAATTTTCAGGTTATTCCAAAAATAGATTAAGAGCAAGTTCGCATTCC
P0367_sRNA234KO_D	CGACTCACTATAGGGCGAATTGGAGCTCGCGGTCGTATCAGAACCACC
P0372_sRNA252KO_A	CCTCACTAAAGGGAACAAAAGCTGGGTACCTTACATTTACGAAACAAGATATGATGGAAT
P0373_sRNA252KO_B	GCCCATCCTCAAAAGGGACGAACGTTATCGCGGTATCAACGTTCTATAAAGTCATACGGC
P0374_sRNA252KO_C	ATGGGAGAAATCACGCCGTATGACTTTATAGAACGTTGATACCGCGATAACGTTCGTCCC
P0375_sRNA252KO_D	CGACTCACTATAGGGCGAATTGGAGCTCTCACTCGTTAAAAATTCCCAAGCAAAT
P0380_sRNA264KO_A	CCTCACTAAAGGGAACAAAAGCTGGGTACCAGCGATGGGTAAAGAAGAGACA
P0381_sRNA264KO_B	CATAGTGATATTAAAAGTAAAAAAGTGGCTACATACCGCATTTTATTGCGACAACTGTCT
P0382_sRNA264KO_C	TTGAAAAAACATAGATAGACAGTTGTCGCAATAAAATGCGGTATGTAGCCACTTTTTTAC
P0383_sRNA264KO_D	CGACTCACTATAGGGCGAATTGGAGCTCAGAACAACGCACTCCAT
P0386_sRNA282KO_A	CCTCACTAAAGGGAACAAAAGCTGGGTACCTGTTTAAATGAAATAATGACAAAGG
P0387_sRNA282KO_B	TGTGAGCTAAATAAAAAAGACCTTCTAACTCACAAATAAATTTACAGTAAAATATTGTAG
P0388_sRNA282KO_C	AATCTACAATATTTTACTGTAAATTTATTTGTGAGTTAGAAGGTCTTTTTTATTTAGCTC
P0389_sRNA282KO_D	CGACTCACTATAGGGCGAATTGGAGCTCCATTTTCATCATATTCAACAGTGACC
P0395_sRNA131KO_A	CCTCACTAAAGGGAACAAAAGCTGGGTACCGGGGTAGTGCTGTAATTGCG
P0396_sRNA131KO_B	CTTATTTGTGTCAGTTATTGCGATTG
P0397_sRNA131KO_C	GAAGTTATCGCAATCGCAATAACTGACACAAATAAGGCAGTGGGGGTTTATGTATATACA
P0398_sRNA131KO_D	CGACTCACTATAGGGCGAATTGGAGCTCAGGATTTTTCTTATCAACTTACGAAGC
P0399_sRNA209KO_A	CCTCACTAAAGGGAACAAAAGCTGGGTACCGCAAACAGCGTTTAAAGTAAGAGA
P0400_sRNA209KO_B	CTAAAAAAAATAACCACGTCCATC
P0401_sRNA209KO_C	AAAAACCACGTCTCGATGGACGTGGTTATTTTTTTTAGACTCTTTTGTTTGGTAATGCGT
P0402_sRNA209KO_D	CGACTCACTATAGGGCGAATTGGAGCTCTGAAGATAACAAAAACGTGCGT
P0403_sRNA219KO_A	CCTCACTAAAGGGAACAAAAGCTGGGTACCTAAACAATCTATACCACACCTTTTTCT
P0404_sRNA219KO_B	CATCTATTATTTACAAAATAGACTGCTTTTTTAATATAAATTAAGGTTGGAACATAAATA
P0405_sRNA219KO_C	TTCCAACCTTAATTTATATTAAAAAAGCAGTCTATTTTGTAAATAATAGATGGATATCCC
P0406_sRNA219KO_D	CGACTCACTATAGGGCGAATTGGAGCTCGTTGGGTTAATGATATATTTACCGTCA
P0407_sRNA254KO_A	CCTCACTAAAGGGAACAAAAGCTGGGTACCCGACGCCATTCTTCGGATCT
P0408_sRNA254KO_B	TTCAAAAATGAAGGTCAATTAAATTATGTTGTATAAACGTAAAGAAATTCTACAGGCAAT
P0409_sRNA254KO_C	TTTATACAACATAATTTAATTGACCTTCAT
P0410_sRNA254KO_D	CGACTCACTATAGGGCGAATTGGAGCTCATTTACCTGCACAACCGGGT
P0411_sRNA259KO_A	CCTCACTAAAGGGAACAAAAGCTGGGTACCGATTTCTTGCCAAAACCGT
P0412_sRNA259KO_B	TTACAACTAAAATCTGAAAATGCTTATCAATAGGCGATTATTTAAACTACTAGTGACTGG
P0413_sRNA259KO_C	CCTATTGATAAGCATTTTCAGATTTTA
P0414_sRNA259KO_D	CGACTCACTATAGGGCGAATTGGAGCTCTGAACGTGCATCAGTCCT
P0415_sRNA301KO_A	CCTCACTAAAGGGAACAAAAGCTGGGTACCTGTCAGAAGCAAAATATCAACTTCA
P0416_sRNA301KO_B	AACAACTAAAGAATGTAAAAGTAATAATATCTTTAATCGGAATTTTTGTTGCAATATACG
P0417_sRNA301KO_C	CGTATATTGCAACAAAAATTCCGATTAAAGATATTATTACTTTTACATTCTTTAGTTGTT
P0418_sRNA301KO_D	CGACTCACTATAGGGCGAATTGGAGCTCAATTTTGCATCTATTTTGTTGTAAGC
P0419_sRNA352KO_A	CCTCACTAAAGGGAACAAAAGCTGGGTACCGTTACAACACAAACAGCTACC
P0420_sRNA352KO_B	ATGTGAGCGTGGTTTGAGATTTTTACCAATTCGATTTT
P0421_sRNA352KO_C	ATTTCTATGAAAAAAATCGAATTGGTAAAAATCTCAAACCACGCTCACATTAAGTTAAAC
P0422_sRNA352KO_D	CGACTCACTATAGGGCGAATTGGAGCTCCATTATAGTGGGGACTTTTAATCATC
P0423_sRNA363KO_A	CCTCACTAAAGGGAACAAAAGCTGGGTACCGCCTCCTAATTAGAACCGG
P0424_sRNA363KO_B	TTTTATCGCCCCGTTACAACTAAAGTTTCAATCTATC
P0425_sRNA363KO_C	AAAAGAAAGAGATAGATTGAAACTTTAGTTGTAACGGGGCGATAAAATTTAAGTCATGGG
P0426_sRNA363KO_D	CGACTCACTATAGGGCGAATTGGAGCTCAATCGTAATATTGAGTTTACTTGTAAG
P0427_sRNA381KO_A	CCTCACTAAAGGGAACAAAAGCTGGGTACCACGGTCATAATAACTCGCTTCA
P0428_sRNA381KO_B	AATCGTTAGTCACTAACTAGTTCTTATTGCCAATGATTAGGAACGATACTAAAAGCCACG
P0429_sRNA381KO_C	TAGTATCGTTCCTAATCATTGGCAATAAGAACTAGTTAG
P0430_sRNA381KO_D	CGACTCACTATAGGGCGAATTGGAGCTCAGACAGCATGCGTTCATTCA
P0431_sRNA400KO_A	CCTCACTAAAGGGAACAAAAGCTGGGTACCGCTGATATGCAACAAAGTGC
P0432_sRNA400KO_B	AAAGGAGTTTGATAAATTAAACCATAAAAAATTCCCGAAC
P0433_sRNA400KO_C	AACAAGATGTTCGGGAATTTTTTATGGTTTAATTTATCAAACTCCTTTCTAAGATGTGTT
P0434_sRNA400KO_D	CGACTCACTATAGGGCGAATTGGAGCTCGTGAGTGATACAAACTATTTACGC
P0435_sRNA406KO_A	CCTCACTAAAGGGAACAAAAGCTGGGTACCCTTTTCTTTCATGGTTTCCTCC
P0436_sRNA406KO_B	GTGTATTCGCTACTAAATATATTTTTGAAGAAATAAAATTTATTGATAAGCGCCTATGTG
P0437_sRNA406KO_C	GGCGCTTATCAATAAATTTTATTTCTTCAAAAATATATTTAGTAGCGAA
P0438_sRNA406KO_D	CGACTCACTATAGGGCGAATTGGAGCTCGAGAAGGGGTATGACGGT
P0439_sRNA258KO_A	CCTCACTAAAGGGAACAAAAGCTGGGTACCGGTGTTGCAAAACGTG
P0440_sRNA258KO_B	TTCTGGTGTTTTTTACTTTTTGATTTATAAAAGTAACTGCATAAG
P0441_sRNA258KO_C	AAATAATTAGGGGCTCTTATGCAGTTACTTTTATAAATCAAAAAGTAAAAAACACCAGAA
P0442_sRNA258KO_D	CGACTCACTATAGGGCGAATTGGAGCTCTTATTATGATTACTGTTGATATTACA
P0443_sRNA293KO_A	CCTCACTAAAGGGAACAAAAGCTGGGTACCCTTCTGCTTCTTGTGAATTGT
P0444_sRNA293KO_B	GATGAGTTAGCAGAAAAAATTTATCTACTACAGTGACGCATTTATTGAACGTAGCTCCTG
P0445_sRNA293KO_C	CAATAAATGCGTCACTGTAGTAGATAAATTTTTTC
P0446_sRNA293KO_D	CGACTCACTATAGGGCGAATTGGAGCTCGAGTGTGGGAAATGATTAAGC
