# Supplementary material for: Comparative Transcriptomic and Functional Assessments of Linezolid-Responsive Small RNA Genes in Staphylococcus aureus
Source: mSystems. 2020 Jan 7;5(1):e00665-19. doi: 10.1128/mSystems.00665-19 (PMC6946794; doi:10.1128/mSystems.00665-19)
Supplement: TABLE S2 [file mSystems.00665-19-st002.xlsx]

## Sheet: 0.05-2x
Feature	product	Sa_JKD6009_NL_	Sa_JKD6009_L30_	FDR	AveExpr	P value	Sa_JKD6009_NL_1	Sa_JKD6009_NL_2	Sa_JKD6009_NL_3	Sa_JKD6009_NL_4	Sa_JKD6009_L30_1	Sa_JKD6009_L30_2	Sa_JKD6009_L30_3	Sa_JKD6009_L30_4	Sa_JKD6009_NL_1 CPM	Sa_JKD6009_NL_2 CPM	Sa_JKD6009_NL_3 CPM	Sa_JKD6009_NL_4 CPM	Sa_JKD6009_L30_1 CPM	Sa_JKD6009_L30_2 CPM	Sa_JKD6009_L30_3 CPM	Sa_JKD6009_L30_4 CPM
scRNA:JKD6008sRNA133	long 5_UTR of SAA6008_00623	0	-5.03993	2.03057e-05	9.25852	6.41926e-07	78	200	193	124	12	16	25	13	1235.64	3207.96	2677.21	1877.85	155.191	180.773	255.415	120.026
scRNA:JKD6008sRNA381	Teg29_bonafide-small-RNAs (by similarity)	0	-4.91547	3.99143e-06	12.3336	7.67583e-08	986	1149	1316	1079	82	138	136	272	15619.8	18429.7	18255	16340.3	1060.47	1559.16	1389.46	2511.31
scRNA:JKD6008sRNA256	Teg97_bonafide-small-RNAs (by similarity)	0	-3.45193	7.66709e-07	17.0224	4.9148e-09	14771	17020	18029	20805	3975	6838	8036	6508	233996	272997	250090	315070	51407.1	77257.7	82100.5	60086.8
scRNA:JKD6008sRNA36	potential 5_ UTR of ldh	0	-3.37532	2.18215e-05	9.83399	8.3929e-07	138	100	88	148	38	46	32	61	2186.14	1603.98	1220.7	2241.3	491.439	519.721	326.931	563.198
scRNA:JKD6008sRNA162	Teg94_bonafide-small-RNAs (by similarity)	0	-3.21559	0.00018393	10.8709	1.06114e-05	167	162	209	451	54	84	93	185	2645.55	2598.44	2899.15	6829.92	698.36	949.056	950.143	1708.06
scRNA:JKD6008sRNA115	antisense to SAA6008_r05	0	-3.05428	0.0224781	10.978	0.00706044	309	228	618	66	63	239	224	37	4895.05	3657.07	8572.62	999.5	814.754	2700.29	2288.52	341.612
scRNA:JKD6008sRNA100	antisense to SAA6008_r01	0	-3.04095	0.0257263	10.8803	0.00824561	293	214	599	57	61	223	210	34	4641.58	3432.51	8309.06	863.205	788.888	2519.52	2145.48	313.914
scRNA:JKD6008sRNA116	antisense to SAA6008_r05	0	-2.99117	0.0472016	11.5658	0.0195327	436	344	976	94	116	434	452	30	6906.93	5517.68	13538.6	1423.53	1500.18	4903.46	4617.9	276.983
scRNA:JKD6008sRNA338	antisense to SAA6008_r15	0	-2.62251	0.0305479	12.1791	0.0107701	441	438	1231	191	170	657	607	93	6986.14	7025.42	17075.9	2892.49	2198.54	7422.97	6201.47	858.646
scRNA:JKD6008sRNA101	antisense to SAA6008_r02	0	-2.56353	0.0473364	11.9766	0.0212407	424	440	1225	105	147	502	596	88	6716.83	7057.5	16992.6	1590.11	1901.09	5671.74	6089.09	812.483
scRNA:JKD6008sRNA117	antisense to SAA6008_r06	0	-2.53014	0.0472016	12.0447	0.0201777	430	443	1265	115	155	526	619	97	6811.88	7105.62	17547.5	1741.55	2004.55	5942.9	6324.07	895.578
scRNA:JKD6008sRNA339	antisense to SAA6008_r15	0	-2.52915	0.0472016	12.0054	0.0191624	408	429	1229	115	150	511	599	96	6463.37	6881.06	17048.1	1741.55	1939.89	5773.42	6119.74	886.345
scRNA:JKD6008sRNA322	antisense to SAA6008_r12	0	-2.51895	0.0472016	12.031	0.0199461	412	437	1255	116	154	528	608	97	6526.73	7009.38	17408.8	1756.7	1991.62	5965.49	6211.69	895.578
scRNA:JKD6008sRNA79	ncRNA or 5_UTR of tetM ?	0	-2.3831	0.0164661	6.75649	0.00453874	6	11	4	25	7	3	5	20	95.05	176.438	55.486	378.599	90.528	33.895	51.083	184.655
scRNA:JKD6008sRNA234	Teg6_riboswitch (by similarity) - or ncRNA ?	0	-2.18296	0.0373062	6.69114	0.0136311	3	24	12	5	6	8	15	3	47.525	384.955	166.459	75.72	77.596	90.386	153.249	27.698
scRNA:JKD6008sRNA132	Teg88_bonafide-small-RNAs (by similarity)	0	-2.10914	0.000220167	10.6505	2.25812e-05	155	123	94	167	91	93	174	133	2455.45	1972.89	1303.93	2529.04	1176.87	1050.74	1777.69	1227.96
scRNA:JKD6008sRNA371	Teg26as-antisens (by similarity)	0	-2.10287	0.000220167	9.0908	1.99334e-05	32	35	56	61	40	33	36	53	506.931	561.392	776.807	923.781	517.304	372.843	367.797	489.336
scRNA:JKD6008sRNA285	Teg8 (by similarity)	0	-2.03889	0.000440061	10.9831	5.35972e-05	163	168	176	144	168	174	160	115	2582.18	2694.68	2441.39	2180.73	2172.68	1965.9	1634.65	1061.77
scRNA:JKD6008sRNA298	antisense to SAA6008_01950	0	-1.8615	0.000268136	9.14068	3.09388e-05	37	43	50	40	49	38	44	49	586.139	689.71	693.577	605.758	633.697	429.335	449.53	452.405
scRNA:JKD6008sRNA304	composed by Repeated Teg (by similarity)	0	-1.8615	0.000268136	9.14068	3.09388e-05	37	43	50	40	49	38	44	49	586.139	689.71	693.577	605.758	633.697	429.335	449.53	452.405
scRNA:JKD6008sRNA98	Teg42_SA0434:SA0435_bonafide-small-RNAs (by similarity)	0	-1.76768	0.000220167	18.0284	1.74031e-05	21445	19002	21344	17110	19319	25198	24697	19832	339723	304788	296074	259113	249845	284694	252319	183104
scRNA:JKD6008sRNA333	Teg19b_bonafide-small-RNAs (by similarity)	0	-1.76662	0.000220033	12.1867	1.55152e-05	361	319	250	467	331	386	366	477	5718.81	5116.69	3467.89	7072.22	4280.69	4361.14	3739.27	4404.02
scRNA:JKD6008sRNA362	Teg26_UTR (by similarity)	0	-1.75119	0.00214989	9.29615	0.000330753	61	29	45	54	36	43	75	61	966.337	465.154	624.22	817.773	465.573	485.826	766.244	563.198
scRNA:JKD6008sRNA351	Teg36as-antisens (by similarity)	0	-1.64849	0.00972186	8.07419	0.00236582	18	21	14	23	10	25	21	48	285.149	336.835	194.202	348.311	129.326	282.457	214.548	443.172
scRNA:JKD6008sRNA317	Teg150_bonafide-small-RNAs (by similarity)	0	-1.51914	2.73232e-05	17.3195	1.40119e-06	10236	11009	11477	11458	11185	15368	16621	16447	162154	176582	159204	173519	144651	173632	169810	151851
scRNA:JKD6008sRNA141	Teg20as_antisens (by similarity)	0	-1.47828	0.00774515	8.60916	0.001646	15	35	37	22	22	37	39	47	237.624	561.392	513.247	333.167	284.517	418.037	398.447	433.94
scRNA:JKD6008sRNA306	long 5_UTR of SAA6008_01981 or ncRNA ?	0	-1.45986	0.0258292	9.97043	0.00844415	64	71	91	45	44	135	157	76	1013.86	1138.82	1262.31	681.477	569.034	1525.27	1604.01	701.69
scRNA:JKD6008sRNA305		0	-1.4475	0.00233338	11.8023	0.00037394	233	228	274	205	299	356	409	273	3691.09	3657.07	3800.8	3104.51	3866.85	4022.19	4178.59	2520.54
scRNA:JKD6008sRNA31	Teg93_bonafide-small-RNAs (by similarity)	0	-1.41562	0.00774515	10.4385	0.00159163	67	92	96	106	59	192	172	147	1061.39	1475.66	1331.67	1605.26	763.023	2169.27	1757.25	1357.21
scRNA:JKD6008sRNA396	UTR of SAA6008_02662	0	-1.41427	0.0109821	7.35274	0.00288633	9	16	6	12	11	11	17	23	142.574	256.636	83.229	181.727	142.259	124.281	173.682	212.353
scRNA:JKD6008sRNA367	Teg128 and Teg130 (by similarity)	0	-1.32555	0.0201444	6.76784	0.00606915	5	6	5	10	14	12	8	8	79.208	96.239	69.358	151.439	181.056	135.579	81.733	73.862
scRNA:JKD6008sRNA249	Teg83_riboswitch (by similarity) or operon ?	0	-1.26717	0.00782135	9.59939	0.00180493	54	41	36	63	52	98	110	59	855.446	657.631	499.376	954.068	672.495	1107.23	1123.83	544.733
scRNA:JKD6008sRNA387		0	-1.23357	0.017233	6.79709	0.00497105	3	6	9	9	9	10	11	13	47.525	96.239	124.844	136.295	116.393	112.983	112.383	120.026
scRNA:JKD6008sRNA355	5_UTR of SAA6008_02344	0	-1.15865	0.0387808	8.36049	0.0146671	10	22	12	45	23	32	55	32	158.416	352.875	166.459	681.477	297.45	361.545	561.913	295.448
scRNA:JKD6008sRNA310	3_ UTR of sep %2C antisense to Teg154	0	-1.1412	0.00087718	13.0524	0.000123705	491	522	389	624	783	967	892	872	7778.22	8372.76	5396.03	9449.82	10126.2	10925.4	9113.2	8050.97
scRNA:JKD6008sRNA278	Teg66 and/or Teg74_riboswitch (by similarity)	0	-1.13293	0.0473364	8.8178	0.0206926	38	20	12	48	60	37	49	43	601.98	320.796	166.459	726.909	775.956	418.037	500.613	397.009
scRNA:JKD6008sRNA154	long 3_ UTR of murB	0	1.02285	0.00774515	9.59028	0.00170302	22	18	15	32	162	153	181	178	348.515	288.716	208.073	484.606	2095.08	1728.64	1849.2	1643.43
scRNA:JKD6008sRNA203	Teg56_cis-acting-reg (by similarity)	0	1.04266	0.04527	8.18082	0.0174115	7	11	4	10	60	72	80	47	110.891	176.438	55.486	151.439	775.956	813.477	817.327	433.94
scRNA:JKD6008sRNA122	Teg46_UTR (by similarity)	0	1.21571	0.0489773	7.7125	0.0226049	7	3	6	5	32	36	85	53	110.891	48.119	83.229	75.72	413.843	406.738	868.41	489.336
scRNA:JKD6008sRNA295	long 5_ UTR of SAA6008_01892	0	1.25487	0.00774515	8.28919	0.00169896	5	9	7	10	56	88	92	65	79.208	144.358	97.101	151.439	724.225	994.249	939.926	600.129
scRNA:JKD6008sRNA299	Teg15_bonafide-small-RNAs (by similarity)	0	1.32756	0.0274515	7.07958	0.00918471	1	4	5	3	34	25	36	36	15.842	64.159	69.358	45.432	439.708	282.457	367.797	332.379
scRNA:JKD6008sRNA53	Teg18as_antisens (by similarity)	0	1.3482	0.0188617	6.84139	0.00556179	1	3	3	3	25	35	28	24	15.842	48.119	41.615	45.432	323.315	395.44	286.065	221.586
scRNA:JKD6008sRNA250	Teg67_cis-acting-reg (by similarity)	0	1.35756	0.00982984	7.67403	0.00245746	5	4	3	7	50	37	53	62	79.208	64.159	41.615	106.008	646.63	418.037	541.479	572.431
scRNA:JKD6008sRNA296	long 3_UTR of SAA6008_01909	0	1.45504	0.0322965	8.06355	0.0115936	6	2	6	15	56	50	74	102	95.05	32.08	83.229	227.159	724.225	564.914	756.028	941.741
scRNA:JKD6008sRNA410	long 3_UTR of SAA6008_02752	0	1.8028	0.0108706	8.38641	0.00278732	9	3	4	16	87	76	89	144	142.574	48.119	55.486	242.303	1125.14	858.67	909.277	1329.52
scRNA:JKD6008sRNA280	Repeated Teg (by similarity)	0	1.84126	0.0472016	5.73018	0.0202725	0	0	2	2	12	8	17	29	0	0	27.743	30.288	155.191	90.386	173.682	267.75
scRNA:JKD6008sRNA74	Teg76_430826:431048_SA0372:xprT_riboswitch (by similarity)	0	1.8781	0.00774515	5.38851	0.00173769	0	1	0	1	11	10	11	16	0	16.04	0	15.144	142.259	112.983	112.383	147.724
scRNA:JKD6008sRNA341	included Repeated Teg (by similarity)- 5_ UTR ofSAA6008_02219	0	1.90262	0.0469813	5.88322	0.0183709	0	0	2	3	14	10	18	32	0	0	27.743	45.432	181.056	112.983	183.899	295.448
scRNA:JKD6008sRNA140	potential UTR or riboswitche	0	1.94262	0.0274515	7.46795	0.00932646	2	3	1	11	60	36	43	90	31.683	48.119	13.872	166.583	775.956	406.738	439.313	830.948
scRNA:JKD6008sRNA27	Teg38_glcA:SA0184_cis-acting-reg (by similarity)	0	1.99244	0.0167602	6.4204	0.00472723	1	0	2	4	20	22	35	28	15.842	0	27.743	60.576	258.652	248.562	357.581	258.517
scRNA:JKD6008sRNA208	Teg60_bonafide-small-RNAs (by similarity) or UTRor operon ?	0	1.99595	0.0473364	7.50612	0.0209786	6	5	3	1	43	85	81	28	95.05	80.199	41.615	15.144	556.102	960.354	827.544	258.517
scRNA:JKD6008sRNA340	5_ UTR of SAA6008_r16	0	2.04969	2.73232e-05	13.9665	1.39515e-06	277	385	262	340	3719	4696	5650	6210	4388.12	6175.31	3634.35	5148.94	48096.3	53056.8	57723.7	57335.4
scRNA:JKD6008sRNA212	long 5_UTR of pyrR or operon ?	0	2.1144	0.00972186	8.32553	0.00236815	5	10	2	9	138	66	92	130	79.208	160.398	27.743	136.295	1784.7	745.687	939.926	1200.26
scRNA:JKD6008sRNA230	Teg82_cis-acting-reg (by similarity) or operon ?	0	2.24939	0.0026198	7.08135	0.000453428	1	3	1	4	32	54	60	40	15.842	48.119	13.872	60.576	413.843	610.107	612.996	369.31
scRNA:JKD6008sRNA227	Teg112_UTR (by similarity)	0	2.715	0.00439746	7.03924	0.000817477	2	5	0	2	44	54	47	61	31.683	80.199	0	30.288	569.034	610.107	480.18	563.198
scRNA:JKD6008sRNA344		0	2.72835	0.00116049	9.71939	0.000171099	22	13	8	11	472	289	353	241	348.515	208.517	110.972	166.583	6104.19	3265.2	3606.46	2225.09
scRNA:JKD6008sRNA361	antisense to SAA6008_02395	0	3.09801	0.00247515	5.20674	0.000412526	0	0	0	0	19	9	12	32	0	0	0	0	245.719	101.685	122.599	295.448
scRNA:JKD6008sRNA205	long 3_UTR of hlY	0	3.11989	0.0302021	6.4962	0.0104546	2	0	0	3	39	24	23	120	31.683	0	0	45.432	504.371	271.159	234.982	1107.93
scRNA:JKD6008sRNA209	potential long UTR of SAA6008_t16	0	3.1604	0.00454929	7.52664	0.000874863	4	4	0	3	70	74	68	142	63.366	64.159	0	45.432	905.282	836.073	694.728	1311.05
scRNA:JKD6008sRNA219	ncRNA or operon ?	0	3.41901	0.000562373	5.36967	7.2099e-05	0	0	0	0	25	12	18	31	0	0	0	0	323.315	135.579	183.899	286.215
scRNA:JKD6008sRNA258		0	3.57619	0.000220167	6.02295	1.84782e-05	0	0	0	2	26	35	36	40	0	0	0	30.288	336.247	395.44	367.797	369.31
scRNA:JKD6008sRNA216	Teg61_UTR (by similarity)	0	3.57661	2.03057e-05	10.7597	6.50824e-07	27	14	14	27	821	768	1206	916	427.723	224.557	194.202	408.886	10617.7	8677.08	12321.2	8457.21
scRNA:JKD6008sRNA243	antisense to SAA6008_01451	0	3.65991	0.000220167	5.49741	2.17361e-05	0	0	0	0	34	17	25	24	0	0	0	0	439.708	192.071	255.415	221.586
scRNA:JKD6008sRNA279	long 5_UTR of arsB	0	3.89055	0.00019042	6.39447	1.22064e-05	0	0	1	1	43	50	41	66	0	0	13.872	15.144	556.102	564.914	418.88	609.362
scRNA:JKD6008sRNA125	Teg77_cis-acting-reg (by similarity)	0	4.33861	3.99143e-06	12.1511	5.24594e-08	37	49	24	56	2961	2338	3402	4112	586.139	785.949	332.917	848.061	38293.4	26415.4	34756.8	37965.1
scRNA:JKD6008sRNA301	long 5_UTR of SAA6008_01956 or ncRNA ?	0	4.70001	0.000726072	7.10766	9.77405e-05	0	1	0	3	81	82	83	241	0	16.04	0	45.432	1047.54	926.459	847.977	2225.09

## Sheet: No-filters-all-sRNA
Table S2: RNAseq summary
Feature	product	expression fold change (log2)	FDR	Average expression	P value	Sa_JKD6009_NL_1	Sa_JKD6009_NL_2	Sa_JKD6009_NL_3	Sa_JKD6009_NL_4	Sa_JKD6009_L30_1	Sa_JKD6009_L30_2	Sa_JKD6009_L30_3	Sa_JKD6009_L30_4	Sa_JKD6009_NL_1 CPM	Sa_JKD6009_NL_2 CPM	Sa_JKD6009_NL_3 CPM	Sa_JKD6009_NL_4 CPM	Sa_JKD6009_L30_1 CPM	Sa_JKD6009_L30_2 CPM	Sa_JKD6009_L30_3 CPM	Sa_JKD6009_L30_4 CPM
scRNA:JKD6008sRNA165	antisense to est and rnr	-0.995647	0.25612	3.16819	0.131811	0	0	0	0	0	1	2	0	0	0	0	0	0	11.276	20.394	0
scRNA:JKD6008sRNA177	antisense to SAA6008_00875	-1.80269	0.0960599	3.16819	0.0361567	1	0	0	0	0	2	0	0	15.827	0	0	0	0	22.551	0	0
scRNA:JKD6008sRNA194	antisense to SAA6008_01011	-1.01662	0.295959	3.16819	0.161617	0	0	0	0	2	0	1	0	0	0	0	0	25.817	0	10.197	0
scRNA:JKD6008sRNA231	Teg113_UTR (by similarity)	-1.03269	0.314509	3.16819	0.184231	0	0	0	0	2	1	0	0	0	0	0	0	25.817	11.276	0	0
scRNA:JKD6008sRNA331	UTR or in operon ?	-1.00826	0.287994	3.16819	0.15183	0	0	0	0	1	0	0	2	0	0	0	0	12.909	0	0	18.429
scRNA:JKD6008sRNA158	antisense to SAA6008_00769	-0.859271	0.327916	3.22887	0.194829	0	0	0	0	0	0	1	3	0	0	0	0	0	0	10.197	27.644
scRNA:JKD6008sRNA263	operon or ncRNA or UTR ?	-0.871018	0.349137	3.22887	0.21714	0	0	0	0	0	1	3	0	0	0	0	0	0	11.276	30.591	0
scRNA:JKD6008sRNA148	antisense to SAA6008_00723	-0.794169	0.349137	3.26031	0.215501	0	0	0	0	0	0	2	2	0	0	0	0	0	0	20.394	18.429
scRNA:JKD6008sRNA326	antisense to aldA	-3.11842	0.013585	3.26031	0.00209081	0	2	2	0	0	0	0	0	0	32.051	27.725	0	0	0	0	0
scRNA:JKD6008sRNA42	antisense to ispD_2	-1.98504	0.0608387	3.26031	0.0193462	0	0	0	2	0	0	0	2	0	0	0	30.266	0	0	0	18.429
scRNA:JKD6008sRNA137	Teg99_UTR (by similarity)	-1.57519	0.149389	3.27419	0.0668813	0	0	0	1	0	0	0	4	0	0	0	15.133	0	0	0	36.858
scRNA:JKD6008sRNA73		-0.766951	0.418202	3.27419	0.279126	0	0	0	0	0	0	1	4	0	0	0	0	0	0	10.197	36.858
scRNA:JKD6008sRNA1	antisense to gyrA	-0.741741	0.530709	3.31037	0.401918	0	0	0	0	5	0	1	0	0	0	0	0	64.544	0	10.197	0
scRNA:JKD6008sRNA105	antisense to SAA6008_00498	-2.54179	0.0372636	3.36631	0.00876966	0	1	2	0	0	1	0	0	0	16.026	27.725	0	0	11.276	0	0
scRNA:JKD6008sRNA128	antisense to tuf	-1.38794	0.152573	3.36631	0.0689452	0	1	0	0	0	1	2	0	0	16.026	0	0	0	11.276	20.394	0
scRNA:JKD6008sRNA136	antisense to tagX	-0.591301	0.41021	3.36631	0.269934	0	0	0	0	0	1	2	1	0	0	0	0	0	11.276	20.394	9.215
scRNA:JKD6008sRNA164	antisense to pgm	-0.611468	0.457131	3.36631	0.323243	0	0	0	0	2	0	1	1	0	0	0	0	25.817	0	10.197	9.215
scRNA:JKD6008sRNA223		-0.591301	0.41021	3.36631	0.269934	0	0	0	0	0	1	2	1	0	0	0	0	0	11.276	20.394	9.215
scRNA:JKD6008sRNA259	long 3_ UTR of SAA6008_01619	-0.591301	0.41021	3.36631	0.269934	0	0	0	0	0	1	2	1	0	0	0	0	0	11.276	20.394	9.215
scRNA:JKD6008sRNA392	Teg134_UTR (by similarity)	-0.624581	0.481823	3.36631	0.352799	0	0	0	0	2	1	1	0	0	0	0	0	25.817	11.276	10.197	0
scRNA:JKD6008sRNA217	antisense to rpsB	-0.479929	0.6796	3.42699	0.565507	0	0	0	0	0	4	3	0	0	0	0	0	0	45.102	30.591	0
scRNA:JKD6008sRNA103		-0.403123	0.584142	3.45843	0.461937	0	0	0	0	0	1	2	2	0	0	0	0	0	11.276	20.394	18.429
scRNA:JKD6008sRNA26	antisense to argB/J	-0.439249	0.642174	3.45843	0.526637	0	0	0	0	2	1	0	2	0	0	0	0	25.817	11.276	0	18.429
scRNA:JKD6008sRNA210		-1.18394	0.314509	3.47231	0.179372	1	0	0	0	1	0	0	4	15.827	0	0	0	12.909	0	0	36.858
scRNA:JKD6008sRNA23	Teg140_UTR (by similarity)	-0.400817	0.682657	3.47231	0.577391	0	0	0	0	1	1	0	4	0	0	0	0	12.909	11.276	0	36.858
scRNA:JKD6008sRNA353	antisense to ssaA	-1.18588	0.314509	3.47231	0.179344	1	0	0	0	0	4	1	0	15.827	0	0	0	0	45.102	10.197	0
scRNA:JKD6008sRNA294	Teg123_bonafide-small-RNAs (by similarity)	-1.10546	0.349137	3.51911	0.217663	0	1	0	0	3	0	0	2	0	16.026	0	0	38.726	0	0	18.429
scRNA:JKD6008sRNA373	Teg27as-antisens (by similarity)	-1.0944	0.314509	3.51911	0.180505	0	0	0	1	0	2	0	3	0	0	0	15.133	0	22.551	0	27.644
scRNA:JKD6008sRNA15	Teg16as_antisens(by similarity)	-0.993581	0.218016	3.56443	0.104903	0	0	0	1	0	1	1	2	0	0	0	15.133	0	11.276	10.197	18.429
scRNA:JKD6008sRNA193	antisense to atl	-1.00245	0.24479	3.56443	0.121883	0	0	0	1	1	0	1	2	0	0	0	15.133	12.909	0	10.197	18.429
scRNA:JKD6008sRNA307	long 5_UTR of repA	-1.36028	0.171702	3.56443	0.0811812	2	0	0	0	1	0	1	1	31.655	0	0	0	12.909	0	10.197	9.215
scRNA:JKD6008sRNA313		-1.0281	0.299021	3.56443	0.16515	0	0	0	1	2	1	0	1	0	0	0	15.133	25.817	11.276	0	9.215
scRNA:JKD6008sRNA64		-0.188573	0.83898	3.57978	0.796855	0	0	0	0	1	3	3	0	0	0	0	0	12.909	33.827	30.591	0
scRNA:JKD6008sRNA405	antisense to SAA6008_02713	-1.65743	0.0960599	3.62511	0.0368688	1	0	0	1	0	0	1	3	15.827	0	0	15.133	0	0	10.197	27.644
scRNA:JKD6008sRNA191		-1.59084	0.165803	3.65655	0.0776985	1	0	1	0	0	2	0	2	15.827	0	13.863	0	0	22.551	0	18.429
scRNA:JKD6008sRNA247		-1.20969	0.24647	3.65655	0.123934	0	0	0	2	1	1	0	2	0	0	0	30.266	12.909	11.276	0	18.429
scRNA:JKD6008sRNA51	potential 3_ UTR of SAA6008_00277	-0.801672	0.374992	3.65655	0.240057	1	0	0	0	0	2	2	1	15.827	0	0	0	0	22.551	20.394	9.215
scRNA:JKD6008sRNA96	Teg19as-antisens (by similarity)	-0.837798	0.439481	3.65655	0.297891	1	0	0	0	2	2	0	1	15.827	0	0	0	25.817	22.551	0	9.215
scRNA:JKD6008sRNA286	Teg152_bonafide-small-RNAs (by similarity)	0.102556	0.905689	3.71723	0.886741	0	0	0	0	3	0	2	4	0	0	0	0	38.726	0	20.394	36.858
scRNA:JKD6008sRNA290	antisense to SAA6008_01813	-0.610004	0.360669	3.76255	0.227871	0	0	0	1	1	1	2	1	0	0	0	15.133	12.909	11.276	20.394	9.215
scRNA:JKD6008sRNA287		-1.22194	0.418202	3.7779	0.279968	0	3	0	0	3	4	0	0	0	48.077	0	0	38.726	45.102	0	0
scRNA:JKD6008sRNA302	Teg13_CDS (by similarity)	-0.538983	0.608104	3.80935	0.491063	0	0	0	1	2	3	2	0	0	0	0	15.133	25.817	33.827	20.394	0
scRNA:JKD6008sRNA174		-1.59484	0.157217	3.85467	0.0730171	2	1	0	0	2	1	1	0	31.655	16.026	0	0	25.817	11.276	10.197	0
scRNA:JKD6008sRNA198	Teg55_UTR (by similarity)	-0.438424	0.708736	3.85941	0.609637	0	0	0	1	3	1	0	5	0	0	0	15.133	38.726	11.276	0	46.073
scRNA:JKD6008sRNA218	antisense to ribC	-0.407403	0.714339	3.87003	0.63364	0	0	1	0	2	3	3	0	0	0	13.863	0	25.817	33.827	30.591	0
scRNA:JKD6008sRNA192		-0.298093	0.708736	3.91535	0.610877	1	0	0	0	1	2	1	3	15.827	0	0	0	12.909	22.551	10.197	27.644
scRNA:JKD6008sRNA399	Teg32_bonafide-small-RNAs (by similarity) or in operon ??	-2.27803	0.0611647	3.91535	0.0197058	0	1	1	2	3	0	0	1	0	16.026	13.863	30.266	38.726	0	0	9.215
scRNA:JKD6008sRNA63	Teg38as-antisens (by similarity)	-0.263776	0.769998	3.91535	0.715229	1	0	0	0	0	2	4	3	15.827	0	0	0	0	22.551	40.788	27.644
scRNA:JKD6008sRNA239	Teg64_UTR (by similarity)	0.569706	0.449827	3.94679	0.312432	0	0	0	0	2	1	7	2	0	0	0	0	25.817	11.276	71.378	18.429
scRNA:JKD6008sRNA114		0.578142	0.339932	3.96215	0.20339	0	0	0	0	2	3	2	3	0	0	0	0	25.817	33.827	20.394	27.644
scRNA:JKD6008sRNA106	antisense to SAA6008_00498	-1.44773	0.273801	4.09959	0.143201	2	0	2	0	2	1	3	0	31.655	0	27.725	0	25.817	11.276	30.591	0
scRNA:JKD6008sRNA55	potential 5_ of SAA6008_00300	-0.249754	0.766689	4.11347	0.702531	0	2	0	0	1	1	4	3	0	32.051	0	0	12.909	11.276	40.788	27.644
scRNA:JKD6008sRNA83	Teg146_UTR (by similarity)	-0.6804	0.435767	4.11347	0.29355	0	1	1	0	1	2	3	1	0	16.026	13.863	0	12.909	22.551	30.591	9.215
scRNA:JKD6008sRNA7	Teg7as_antisens (by similarity)	0.308725	0.733111	4.23117	0.66256	1	0	0	0	5	2	1	5	15.827	0	0	0	64.544	22.551	10.197	46.073
scRNA:JKD6008sRNA398	ncRNA or 5_UTR of gpxA2 ?	1.20745	0.0919456	4.2719	0.0334697	0	0	0	0	2	6	3	7	0	0	0	0	25.817	67.654	30.591	64.502
scRNA:JKD6008sRNA149	Teg50_riboswitch (by similarity)	0.44084	0.556395	4.30245	0.43301	0	0	0	1	5	3	3	2	0	0	0	15.133	64.544	33.827	30.591	18.429
scRNA:JKD6008sRNA342	antisense to SAA6008_02225	-3.76073	0.0332026	4.31453	0.00736291	6	2	9	0	0	0	3	0	94.964	32.051	124.764	0	0	0	30.591	0
scRNA:JKD6008sRNA289	5_UTR of SAA6008_01804 or operon ?	-0.227117	0.769998	4.34303	0.710982	1	0	0	1	1	2	2	7	15.827	0	0	15.133	12.909	22.551	20.394	64.502
scRNA:JKD6008sRNA84		0.552226	0.471915	4.34778	0.339621	0	1	0	0	5	2	3	4	0	16.026	0	0	64.544	22.551	30.591	36.858
scRNA:JKD6008sRNA153		-0.92584	0.306948	4.3931	0.170812	1	0	1	1	2	1	1	5	15.827	0	13.863	15.133	25.817	11.276	10.197	46.073
scRNA:JKD6008sRNA409	antisense to SAA6008_02751	-0.135579	0.858792	4.40371	0.82286	0	0	1	1	3	4	2	2	0	0	13.863	15.133	38.726	45.102	20.394	18.429
scRNA:JKD6008sRNA112	operon or ncRNA ?	-0.0878644	0.89486	4.41907	0.872395	0	0	1	1	3	2	3	3	0	0	13.863	15.133	38.726	22.551	30.591	27.644
scRNA:JKD6008sRNA95	Teg41_SAS014:ndhF_bonafide-small-RNAs (by similarity)	0.740889	0.347385	4.42628	0.21221	1	0	0	0	2	4	8	3	15.827	0	0	0	25.817	45.102	81.575	27.644
scRNA:JKD6008sRNA12	antisense to cadD	0.731243	0.295959	4.43858	0.16222	0	0	0	1	4	3	3	6	0	0	0	15.133	51.635	33.827	30.591	55.287
scRNA:JKD6008sRNA9	Teg143_UTR (by similarity)	0.836879	0.257456	4.4839	0.133575	1	0	0	0	4	3	4	6	15.827	0	0	0	51.635	33.827	40.788	55.287
scRNA:JKD6008sRNA150		0.145674	0.839987	4.5307	0.801326	1	1	0	0	3	2	3	6	15.827	16.026	0	0	38.726	22.551	30.591	55.287
scRNA:JKD6008sRNA401	antisense to SAA6008_02690 and arcC	-0.966394	0.44005	4.5459	0.300117	4	0	2	0	1	3	1	5	63.309	0	27.725	0	12.909	33.827	10.197	46.073
scRNA:JKD6008sRNA368	antisense to SAA6008_02458	0.292098	0.702535	4.61221	0.599653	1	0	0	1	2	6	3	5	15.827	0	0	15.133	25.817	67.654	30.591	46.073
scRNA:JKD6008sRNA75	antisense to guaA	-1.96088	0.0116565	4.63327	0.00170701	1	2	2	1	1	1	2	2	15.827	32.051	27.725	15.133	12.909	11.276	20.394	18.429
scRNA:JKD6008sRNA138	Teg91_bonafide-small-RNAs (by similarity)	-2.70128	0.0848258	4.67289	0.0294583	0	5	4	3	0	3	0	6	0	80.128	55.451	45.399	0	33.827	0	55.287
scRNA:JKD6008sRNA86		0.429456	0.55261	4.68808	0.420816	1	0	0	1	4	5	5	3	15.827	0	0	15.133	51.635	56.378	50.985	27.644
scRNA:JKD6008sRNA411	antisense to SAA6008_02760	-0.511776	0.594056	4.6987	0.474748	0	3	0	2	1	5	4	3	0	48.077	0	30.266	12.909	56.378	40.788	27.644
scRNA:JKD6008sRNA225	Teg110_UTR (by similarity)	-0.32611	0.714433	4.70783	0.639032	0	1	1	1	3	7	4	1	0	16.026	13.863	15.133	38.726	78.929	40.788	9.215
scRNA:JKD6008sRNA233	Repeated Teg (by similarity)	1.36385	0.157217	4.73286	0.0726489	0	0	0	1	5	2	6	20	0	0	0	15.133	64.544	22.551	61.181	184.291
scRNA:JKD6008sRNA91	ncRNA or operon ?	-0.613279	0.50337	4.74402	0.370683	1	0	1	2	3	4	5	1	15.827	0	13.863	30.266	38.726	45.102	50.985	9.215
scRNA:JKD6008sRNA16	antisense to SAA6008_00089	-0.0359014	0.976404	4.76802	0.972319	0	2	2	0	0	7	7	9	0	32.051	27.725	0	0	78.929	71.378	82.931
scRNA:JKD6008sRNA372	5_UTR of gtrA	-0.444183	0.714433	4.80447	0.639702	1	2	0	1	4	0	8	9	15.827	32.051	0	15.133	51.635	0	81.575	82.931
scRNA:JKD6008sRNA224	long 5_UTR of SAA6008_01291	0.320022	0.711532	4.82094	0.628172	0	0	1	2	7	3	3	6	0	0	13.863	30.266	90.361	33.827	30.591	55.287
scRNA:JKD6008sRNA222	Teg108_bonafide-small-RNAs (by similarity)	0.976112	0.197488	4.94951	0.0941991	1	0	0	1	3	10	8	6	15.827	0	0	15.133	38.726	112.756	81.575	55.287
scRNA:JKD6008sRNA102		1.0995	0.0916795	5.01297	0.0329893	0	1	0	1	5	6	8	9	0	16.026	0	15.133	64.544	67.654	81.575	82.931
scRNA:JKD6008sRNA190	Teg102_bonafide-small-RNAs (by similarity)	-1.1752	0.345223	5.03426	0.209088	2	7	1	0	3	5	4	1	31.655	112.179	13.863	0	38.726	56.378	40.788	9.215
scRNA:JKD6008sRNA260		1.29623	0.481823	5.04814	0.350997	1	1	0	0	1	4	4	115	15.827	16.026	0	0	12.909	45.102	40.788	1059.67
scRNA:JKD6008sRNA196	Teg79_riboswitch (by similarity)	0.527616	0.481823	5.10407	0.350882	1	1	1	0	4	4	7	10	15.827	16.026	13.863	0	51.635	45.102	71.378	92.146
scRNA:JKD6008sRNA142		0.525161	0.457131	5.11276	0.322964	1	0	1	1	3	8	7	7	15.827	0	13.863	15.133	38.726	90.205	71.378	64.502
scRNA:JKD6008sRNA357	probable 3_UTR of SAA6008_02358 %2C antisense toSAA6008_02359)	0.737587	0.445955	5.20219	0.306011	0	0	2	2	10	3	8	9	0	0	27.725	30.266	129.087	33.827	81.575	82.931
scRNA:JKD6008sRNA361	antisense to SAA6008_02395	3.05947	0.00315508	5.20477	0.00035271	0	0	0	0	19	9	12	32	0	0	0	0	245.266	101.48	122.363	294.866
scRNA:JKD6008sRNA3	Teg1_15814:16042_SAS001:SA0011_riboswitch (by similarity)	-0.492047	0.708979	5.27428	0.615043	1	3	1	1	0	14	8	9	15.827	48.077	13.863	15.133	0	157.859	81.575	82.931
scRNA:JKD6008sRNA309	Teg154_bonafide-small-RNAs (by similarity)	-1.89428	0.0960599	5.31821	0.0360526	5	4	0	6	1	4	2	6	79.136	64.103	0	90.798	12.909	45.102	20.394	55.287
scRNA:JKD6008sRNA152	Teg51_riboswitch (by similarity)	0.34644	0.735175	5.33854	0.66805	1	0	1	3	6	4	3	24	15.827	0	13.863	45.399	77.452	45.102	30.591	221.149
scRNA:JKD6008sRNA207	potential CDS	-1.62579	0.148788	5.35462	0.0659895	2	4	0	10	4	2	6	2	31.655	64.103	0	151.329	51.635	22.551	61.181	18.429
scRNA:JKD6008sRNA219	ncRNA or operon ?	3.38107	0.00070576	5.3677	5.90594e-05	0	0	0	0	25	12	18	31	0	0	0	0	322.718	135.307	183.544	285.651
scRNA:JKD6008sRNA74	Teg76_430826:431048_SA0372:xprT_riboswitch (by similarity)	1.82957	0.0140862	5.38655	0.00242948	0	1	0	1	11	10	11	16	0	16.026	0	15.133	141.996	112.756	112.166	147.433
scRNA:JKD6008sRNA139	operon or ncRNA or long UTR ??	0.469276	0.556395	5.39579	0.426551	1	1	0	3	7	3	12	10	15.827	16.026	0	45.399	90.361	33.827	122.363	92.146
scRNA:JKD6008sRNA143	operon or long UTR or riboswitch ??	0.320455	0.682657	5.40419	0.57983	1	1	1	1	3	11	15	4	15.827	16.026	13.863	15.133	38.726	124.032	152.954	36.858
scRNA:JKD6008sRNA60	ncRNA or operon ?	-0.628131	0.471915	5.43842	0.338672	3	1	1	2	3	9	2	10	47.482	16.026	13.863	30.266	38.726	101.48	20.394	92.146
scRNA:JKD6008sRNA183	Teg92_bonafide-small-RNAs (by similarity)	0.202531	0.838466	5.44338	0.785843	3	1	2	0	7	5	4	14	47.482	16.026	27.725	0	90.361	56.378	40.788	129.004
scRNA:JKD6008sRNA243	antisense to SAA6008_01451	3.62245	0.000361031	5.49544	2.26589e-05	0	0	0	0	34	17	25	24	0	0	0	0	438.897	191.685	254.923	221.149
scRNA:JKD6008sRNA169	long 5_ UTR of SAA6008_00812	-0.460918	0.556395	5.50742	0.430016	3	2	1	1	7	2	6	10	47.482	32.051	13.863	15.133	90.361	22.551	61.181	92.146
scRNA:JKD6008sRNA406	Teg141_bonafide-small-RNAs (by similarity) or 3_UTR of icaR	0.746125	0.314509	5.59669	0.183044	2	2	0	1	5	12	13	9	31.655	32.051	0	15.133	64.544	135.307	132.56	82.931
scRNA:JKD6008sRNA412		1.01419	0.231524	5.69559	0.11334	1	3	0	1	12	15	12	7	15.827	48.077	0	15.133	154.905	169.134	122.363	64.502
scRNA:JKD6008sRNA280	Repeated Teg (by similarity)	1.82378	0.0608387	5.72821	0.0188571	0	0	2	2	12	8	17	29	0	0	27.725	30.266	154.905	90.205	173.347	267.222
scRNA:JKD6008sRNA61	Teg40_SA0347:SA0348_cis-acting-reg (by similarity)	0.0256523	0.976404	5.78052	0.965187	2	3	1	1	15	6	5	10	31.655	48.077	13.863	15.133	193.631	67.654	50.985	92.146
scRNA:JKD6008sRNA397		0.857717	0.366712	5.8002	0.233223	1	1	0	6	4	10	14	25	15.827	16.026	0	90.798	51.635	112.756	142.757	230.364
scRNA:JKD6008sRNA315	ncRNA or in operon ?	0.315757	0.6796	5.81371	0.571547	2	3	0	3	6	8	10	15	31.655	48.077	0	45.399	77.452	90.205	101.969	138.218
scRNA:JKD6008sRNA124	antisense to rplK	1.51752	0.314509	5.81688	0.184214	1	2	0	1	8	43	38	3	15.827	32.051	0	15.133	103.27	484.851	387.482	27.644
scRNA:JKD6008sRNA341	included Repeated Teg (by similarity)- 5_ UTR ofSAA6008_02219	1.87626	0.0596627	5.88125	0.0182233	0	0	2	3	14	10	18	32	0	0	27.725	45.399	180.722	112.756	183.544	294.866
scRNA:JKD6008sRNA300	Teg14_bonafide-small-RNAs (by similarity)	0.13582	0.818828	5.9159	0.764011	1	2	1	4	11	6	9	13	15.827	32.051	13.863	60.532	141.996	67.654	91.772	119.789
scRNA:JKD6008sRNA271	long 3_ UTR of acsA	-0.963571	0.242772	5.94143	0.119862	5	4	3	1	7	7	8	4	79.136	64.103	41.588	15.133	90.361	78.929	81.575	36.858
scRNA:JKD6008sRNA288	long 5_UTR of SAA6008_01801	-0.213603	0.708979	5.95822	0.62125	3	2	1	3	7	12	7	9	47.482	32.051	13.863	45.399	90.361	135.307	71.378	82.931
scRNA:JKD6008sRNA232	Teg63_UTR (by similarity)	-0.596409	0.41021	5.99318	0.271185	3	2	2	4	3	4	15	15	47.482	32.051	27.725	60.532	38.726	45.102	152.954	138.218
scRNA:JKD6008sRNA377		0.978148	0.345223	6.01281	0.209445	1	0	2	5	17	8	9	28	15.827	0	27.725	75.665	219.448	90.205	91.772	258.007
scRNA:JKD6008sRNA258		3.5272	0.000361031	6.02098	2.18048e-05	0	0	0	2	26	35	36	40	0	0	0	30.266	335.627	394.646	367.088	368.582
scRNA:JKD6008sRNA70	ncRNA or operon ?	0.588503	0.769998	6.04826	0.712555	3	1	0	6	73	2	2	64	47.482	16.026	0	90.798	942.337	22.551	20.394	589.731
scRNA:JKD6008sRNA385	probable 3_UTR of SAA6008_02567	0.165576	0.735175	6.0982	0.670578	2	4	1	2	8	9	14	13	31.655	64.103	13.863	30.266	103.27	101.48	142.757	119.789
scRNA:JKD6008sRNA346	Teg84 (by similarity) potential UTR of rplM or operon ?	1.54276	0.0888194	6.13779	0.0312169	0	2	1	3	24	14	28	12	0	32.051	13.863	45.399	309.809	157.859	285.513	110.575
scRNA:JKD6008sRNA76	ncRNA or 5_ UTR of SAA6008_00391	-2.37659	0.0140862	6.18038	0.00251165	8	7	6	4	2	9	9	2	126.618	112.179	83.176	60.532	25.817	101.48	91.772	18.429
scRNA:JKD6008sRNA284	long 3_UTR of SAA6008_01783	0.0887119	0.875371	6.27384	0.842408	2	2	3	3	7	17	18	9	31.655	32.051	41.588	45.399	90.361	191.685	183.544	82.931
scRNA:JKD6008sRNA279	long 5_UTR of arsB	3.85737	0.000361031	6.3925	2.10812e-05	0	0	1	1	43	50	41	66	0	0	13.863	15.133	555.075	563.78	418.073	608.16
scRNA:JKD6008sRNA27	Teg38_glcA:SA0184_cis-acting-reg (by similarity)	1.96221	0.0229876	6.41843	0.00461675	1	0	2	4	20	22	35	28	15.827	0	27.725	60.532	258.174	248.063	356.892	258.007
scRNA:JKD6008sRNA205	long 3_UTR of hlY	3.07184	0.0320016	6.49423	0.0068288	2	0	0	3	39	24	23	120	31.655	0	0	45.399	503.44	270.615	234.529	1105.75
scRNA:JKD6008sRNA234	Teg6_riboswitch (by similarity) - or ncRNA ?	-2.19505	0.0507797	6.68918	0.0133855	3	24	12	5	6	8	15	3	47.482	384.615	166.352	75.665	77.452	90.205	152.954	27.644
scRNA:JKD6008sRNA79	ncRNA or 5_UTR of tetM ?	-2.41131	0.0168836	6.75452	0.00317891	6	11	4	25	7	3	5	20	94.964	176.282	55.451	378.324	90.361	33.827	50.985	184.291
scRNA:JKD6008sRNA367	Teg128 and Teg130 (by similarity)	-1.37921	0.0372636	6.76587	0.00888713	5	6	5	10	14	12	8	8	79.136	96.154	69.314	151.329	180.722	135.307	81.575	73.716
scRNA:JKD6008sRNA99	antisense to Teg42	-2.0269	0.351549	6.77781	0.220637	29	13	36	0	5	23	20	1	458.991	208.333	499.057	0	64.544	259.339	203.938	9.215
scRNA:JKD6008sRNA387		-1.25001	0.041566	6.79512	0.0100871	3	6	9	9	9	10	11	13	47.482	96.154	124.764	136.196	116.179	112.756	112.166	119.789
scRNA:JKD6008sRNA53	Teg18as_antisens (by similarity)	1.31806	0.0470034	6.83943	0.0119967	1	3	3	3	25	35	28	24	15.827	48.077	41.588	45.399	322.718	394.646	285.513	221.149
scRNA:JKD6008sRNA146	potential long 3_UTR of SAA6008_00709	0.403958	0.513893	6.94448	0.380582	2	5	2	8	21	26	26	16	31.655	80.128	27.725	121.064	271.083	293.166	265.119	147.433
scRNA:JKD6008sRNA172	Teg52_riboswitch (by similarity) - or operon ??	-0.835887	0.157217	6.96373	0.0720263	5	7	8	5	14	8	14	23	79.136	112.179	110.902	75.665	180.722	90.205	142.757	211.935
scRNA:JKD6008sRNA227	Teg112_UTR (by similarity)	2.66163	0.00544117	7.03727	0.000660226	2	5	0	2	44	54	47	61	31.655	80.128	0	30.266	567.984	608.883	479.254	562.088
scRNA:JKD6008sRNA270	Teg89_UTR (by similarity)	-1.17462	0.0912405	7.0469	0.0324496	9	8	2	16	11	18	12	14	142.446	128.205	27.725	242.127	141.996	202.961	122.363	129.004
scRNA:JKD6008sRNA359	Teg25_riboswitch (by similarity) or in operon ?	0.29396	0.578651	7.04831	0.455173	7	3	5	3	19	19	24	27	110.791	48.077	69.314	45.399	245.266	214.237	244.726	248.793
scRNA:JKD6008sRNA299	Teg15_bonafide-small-RNAs (by similarity)	1.30778	0.0529526	7.07761	0.0144013	1	4	5	3	34	25	36	36	15.827	64.103	69.314	45.399	438.897	281.89	367.088	331.724
scRNA:JKD6008sRNA230	Teg82_cis-acting-reg (by similarity) or operon ?	2.23298	0.00315508	7.07938	0.000356432	1	3	1	4	32	54	60	40	15.827	48.077	13.863	60.532	413.079	608.883	611.814	368.582
scRNA:JKD6008sRNA301	long 5_UTR of SAA6008_01956 or ncRNA ?	4.66317	0.000779431	7.10569	6.84856e-05	0	1	0	3	81	82	83	241	0	16.026	0	45.399	1045.61	924.6	846.343	2220.71
scRNA:JKD6008sRNA396	UTR of SAA6008_02662	-1.45115	0.0107841	7.35078	0.00153414	9	16	6	12	11	11	17	23	142.446	256.41	83.176	181.595	141.996	124.032	173.347	211.935
scRNA:JKD6008sRNA140	potential UTR or riboswitche	1.92847	0.0340097	7.46599	0.00768421	2	3	1	11	60	36	43	90	31.655	48.077	13.863	166.462	774.523	405.922	438.467	829.31
scRNA:JKD6008sRNA111	Teg44_UTR (by similarity)	0.643689	0.136658	7.50019	0.0588943	6	5	5	5	29	26	47	39	94.964	80.128	69.314	75.665	374.353	293.166	479.254	359.368
scRNA:JKD6008sRNA208	Teg60_bonafide-small-RNAs (by similarity) or UTRor operon ?	1.91736	0.062376	7.50415	0.020357	6	5	3	1	43	85	81	28	94.964	80.128	41.588	15.133	555.075	958.427	825.949	258.007
scRNA:JKD6008sRNA209	potential long UTR of SAA6008_t16	3.11369	0.00437983	7.52467	0.000513119	4	4	0	3	70	74	68	142	63.309	64.103	0	45.399	903.611	834.395	693.389	1308.47
scRNA:JKD6008sRNA277	long 5_UTR of rot	0.527087	0.468311	7.58783	0.333108	4	4	5	13	39	24	25	69	63.309	64.103	69.314	196.728	503.44	270.615	254.923	635.804
scRNA:JKD6008sRNA308	long 5_UTR of SAA6008_01990 or ncRNA ?	0.280843	0.642174	7.66348	0.525487	6	4	5	16	34	19	43	50	94.964	64.103	69.314	242.127	438.897	214.237	438.467	460.728
scRNA:JKD6008sRNA250	Teg67_cis-acting-reg (by similarity)	1.31879	0.0141232	7.67206	0.00260008	5	4	3	7	50	37	53	62	79.136	64.103	41.588	105.931	645.436	417.198	540.436	571.302
scRNA:JKD6008sRNA122	Teg46_UTR (by similarity)	1.18511	0.0529526	7.71053	0.014228	7	3	6	5	32	36	85	53	110.791	48.077	83.176	75.665	413.079	405.922	866.737	488.371
scRNA:JKD6008sRNA186		0.401805	0.530709	7.71749	0.399933	4	9	4	13	39	18	48	57	63.309	144.231	55.451	196.728	503.44	202.961	489.451	525.229
scRNA:JKD6008sRNA293	operon or CDS or UTR ?	-0.493448	0.24647	7.77833	0.124782	8	11	6	16	23	32	28	32	126.618	176.282	83.176	242.127	296.901	360.82	285.513	294.866
scRNA:JKD6008sRNA127L	antisense to fus	0.858277	0.624281	7.79055	0.506739	8	5	16	2	25	152	124	8	126.618	80.128	221.803	30.266	322.718	1713.89	1264.42	73.716
scRNA:JKD6008sRNA82	long 5_UTR of SAA6008_00415 : riboswitch ?	-0.725095	0.325124	7.81055	0.19181	13	10	6	16	31	39	37	12	205.755	160.256	83.176	242.127	400.17	439.749	377.285	110.575
scRNA:JKD6008sRNA228		0.0695255	0.880757	7.84145	0.851275	5	9	8	13	33	22	40	57	79.136	144.231	110.902	196.728	425.988	248.063	407.876	525.229
scRNA:JKD6008sRNA281	ncRNA or 5_UTR ?	0.0355844	0.945363	7.87533	0.929541	6	10	5	17	39	22	38	56	94.964	160.256	69.314	257.26	503.44	248.063	387.482	516.015
scRNA:JKD6008sRNA54	antisense to 5_ of SAA6008_00296	-0.0948712	0.83898	7.87736	0.792993	7	9	7	15	31	20	42	56	110.791	144.231	97.039	226.994	400.17	225.512	428.27	516.015
scRNA:JKD6008sRNA189	Teg78_riboswitch (by similarity) or operon ??	-0.228536	0.719907	7.91191	0.647615	14	5	14	9	46	36	35	23	221.582	80.128	194.078	136.196	593.801	405.922	356.892	211.935
scRNA:JKD6008sRNA236		-0.276445	0.51528	7.93486	0.383765	7	10	9	16	33	24	37	46	110.791	160.256	124.764	242.127	425.988	270.615	377.285	423.869
scRNA:JKD6008sRNA380	long 5_ UTR of SAA6008_02515	-0.927678	0.143798	7.937	0.063175	13	15	6	21	29	19	19	54	205.755	240.385	83.176	317.792	374.353	214.237	193.741	497.586
scRNA:JKD6008sRNA69	long 3_UTR of SAA6008_003366	0.413704	0.882052	7.94387	0.856218	54	1	0	87	301	7	5	417	854.674	16.026	0	1316.57	3885.53	78.929	50.985	3842.47
scRNA:JKD6008sRNA221	Teg104_UTR (by similarity) or operon	-0.246704	0.521929	8.04285	0.390901	13	8	10	13	34	34	45	36	205.755	128.205	138.627	196.728	438.897	383.371	458.861	331.724
scRNA:JKD6008sRNA296	long 3_UTR of SAA6008_01909	1.43227	0.0426143	8.06158	0.0105198	6	2	6	15	56	50	74	102	94.964	32.051	83.176	226.994	722.888	563.78	754.571	939.884
scRNA:JKD6008sRNA351	Teg36as-antisens (by similarity)	-1.68901	0.00954566	8.07223	0.00127808	18	21	14	23	10	25	21	48	284.891	336.538	194.078	348.058	129.087	281.89	214.135	442.298
scRNA:JKD6008sRNA336	Teg20_glmS:SAS073_riboswitch (by similarity)	-1.38041	0.115978	8.13065	0.0465851	23	17	11	21	11	51	69	12	364.028	272.436	152.49	317.792	141.996	575.056	703.586	110.575
scRNA:JKD6008sRNA203	Teg56_cis-acting-reg (by similarity)	0.99599	0.0718737	8.17886	0.0240581	7	11	4	10	60	72	80	47	110.791	176.282	55.451	151.329	774.523	811.844	815.752	433.084
scRNA:JKD6008sRNA316	long 3_UTR of SAA6008_02064	0.216078	0.6796	8.22048	0.569438	13	5	8	21	49	37	60	56	205.755	80.128	110.902	317.792	632.527	417.198	611.814	516.015
scRNA:JKD6008sRNA295	long 5_ UTR of SAA6008_01892	1.23022	0.0180817	8.28722	0.00348017	5	9	7	10	56	88	92	65	79.136	144.231	97.039	151.329	722.888	992.254	938.115	598.946
scRNA:JKD6008sRNA212	long 5_UTR of pyrR or operon ?	2.05729	0.0137638	8.32357	0.00230357	5	10	2	9	138	66	92	130	79.136	160.256	27.725	136.196	1781.4	744.19	938.115	1197.89
scRNA:JKD6008sRNA41	Repeated Teg (by similarity)	-0.431797	0.288885	8.34188	0.153508	13	14	17	14	35	42	58	38	205.755	224.359	235.666	211.861	451.805	473.576	591.42	350.153
scRNA:JKD6008sRNA355	5_UTR of SAA6008_02344	-1.17207	0.0507797	8.35852	0.0132379	10	22	12	45	23	32	55	32	158.273	352.564	166.352	680.982	296.901	360.82	560.83	294.866
scRNA:JKD6008sRNA254	long 3_UTR of trmU or operon ?	0.683906	0.132306	8.36156	0.0559118	8	14	7	11	65	69	66	58	126.618	224.359	97.039	166.462	839.067	778.017	672.996	534.444
scRNA:JKD6008sRNA410	long 3_UTR of SAA6008_02752	1.76489	0.0140862	8.38444	0.00253434	9	3	4	16	87	76	89	144	142.446	48.077	55.451	242.127	1123.06	856.946	907.524	1326.89
scRNA:JKD6008sRNA268	Teg7_cis-acting-reg (by similarity)	0.328735	0.3979	8.45386	0.256388	15	10	11	12	57	46	75	66	237.409	160.256	152.49	181.595	735.797	518.678	764.768	608.16
scRNA:JKD6008sRNA171	3_ UTR or ncRNA ??	0.646274	0.294059	8.47169	0.158718	9	14	18	6	74	65	66	64	142.446	224.359	249.529	90.798	955.245	732.915	672.996	589.731
scRNA:JKD6008sRNA226	ncRNA or CDS ?	0.656216	0.289715	8.47683	0.155161	9	14	18	6	75	66	66	64	142.446	224.359	249.529	90.798	968.154	744.19	672.996	589.731
scRNA:JKD6008sRNA276	Teg73_cis-acting-reg (by similarity)	0.54671	0.25612	8.5388	0.131408	11	14	12	10	79	57	84	59	174.1	224.359	166.352	151.329	1019.79	642.71	856.54	543.659
scRNA:JKD6008sRNA400	Teg33_CDS (by similarity)	0.242326	0.575398	8.54967	0.450207	10	22	10	13	60	63	73	56	158.273	352.564	138.627	196.728	774.523	710.363	744.374	516.015
scRNA:JKD6008sRNA141	Teg20as_antisens (by similarity)	-1.49625	0.013585	8.60719	0.00215996	15	35	37	22	22	37	39	47	237.409	560.897	512.92	332.925	283.992	417.198	397.679	433.084
scRNA:JKD6008sRNA163	Teg95_SA0724:SA0725_UTR (by similarity)	-0.357045	0.453921	8.70208	0.317175	19	21	9	28	58	32	79	72	300.719	336.538	124.764	423.722	748.706	360.82	805.555	663.448
scRNA:JKD6008sRNA261	long 5_UTR of ermA_1	0.912938	0.132045	8.79708	0.0549695	14	10	17	10	64	122	145	65	221.582	160.256	235.666	151.329	826.158	1375.62	1478.55	598.946
scRNA:JKD6008sRNA278	Teg66 and/or Teg74_riboswitch (by similarity)	-1.19357	0.0470034	8.81584	0.0119455	38	20	12	48	60	37	49	43	601.437	320.513	166.352	726.381	774.523	417.198	499.648	396.226
scRNA:JKD6008sRNA120	Teg45_cis-acting-reg (by similarity)	0.694951	0.0774966	8.842	0.0265888	14	14	7	24	71	85	104	109	221.582	224.359	97.039	363.191	916.519	958.427	1060.48	1004.39
scRNA:JKD6008sRNA371	Teg26as-antisens (by similarity)	-2.12967	0.00070576	9.08883	4.95592e-05	32	35	56	61	40	33	36	53	506.473	560.897	776.311	923.11	516.349	372.095	367.088	488.371
scRNA:JKD6008sRNA200	potential 5_UTR of ctaA	0.199891	0.588231	9.11344	0.467631	20	20	21	19	70	78	89	139	316.546	320.513	291.117	287.526	903.611	879.498	907.524	1280.82
scRNA:JKD6008sRNA298	antisense to SAA6008_01950	-1.89249	0.00070576	9.13871	5.65226e-05	37	43	50	40	49	38	44	49	585.61	689.103	693.135	605.318	632.527	428.473	448.664	451.513
scRNA:JKD6008sRNA304	composed by Repeated Teg (by similarity)	-1.89249	0.00070576	9.13871	5.65226e-05	37	43	50	40	49	38	44	49	585.61	689.103	693.135	605.318	632.527	428.473	448.664	451.513
scRNA:JKD6008sRNA133	long 5_UTR of SAA6008_00623	-5.06218	3.08529e-05	9.25655	9.0364e-07	78	200	193	124	12	16	25	13	1234.53	3205.13	2675.5	1876.48	154.905	180.41	254.923	119.789
scRNA:JKD6008sRNA332	Teg19a_bonafide small RNA (by similarity)	-0.852418	0.0541161	9.27058	0.014956	32	36	19	48	39	71	77	118	506.473	576.923	263.391	726.381	503.44	800.568	785.161	1087.32
scRNA:JKD6008sRNA362	Teg26_UTR (by similarity)	-1.78052	0.00120384	9.29418	0.000115851	61	29	45	54	36	43	75	61	965.465	464.744	623.822	817.179	464.714	484.851	764.768	562.088
scRNA:JKD6008sRNA211	Teg80 (by similarity) - potential operon	0.612092	0.231524	9.35393	0.112537	30	26	10	21	142	121	145	100	474.819	416.667	138.627	317.792	1833.04	1364.35	1478.55	921.455
scRNA:JKD6008sRNA252	Teg68_cis-acting reg (by similarity) or 3_UTR oroperon ?	-0.610341	0.0596627	9.39858	0.018066	33	30	33	34	65	76	90	110	522.301	480.769	457.469	514.52	839.067	856.946	917.721	1013.6
scRNA:JKD6008sRNA11	Teg4_mecI:xylR_REVERSE_bonafide-small-RNAs (by similarity)	-1.71319	0.667637	9.44699	0.550311	747	3	2	731	1151	2	3	1605	11823	48.077	27.725	11062.2	14857.9	22.551	30.591	14789.4
scRNA:JKD6008sRNA363	Teg27_bonafide-small-RNAs (by similarity)	0.293562	0.314509	9.5218	0.176583	26	27	24	26	100	116	149	141	411.51	432.692	332.705	393.457	1290.87	1307.97	1519.34	1299.25
scRNA:JKD6008sRNA282	Teg75_riboswitch (by similarity)	-0.4902	0.126704	9.53295	0.0514239	26	33	34	46	80	87	131	94	411.51	528.846	471.332	696.115	1032.7	980.978	1335.79	866.168
scRNA:JKD6008sRNA154	long 3_ UTR of murB	0.982525	0.013585	9.58831	0.00215004	22	18	15	32	162	153	181	178	348.2	288.462	207.941	484.254	2091.21	1725.17	1845.64	1640.19
scRNA:JKD6008sRNA249	Teg83_riboswitch (by similarity) or operon ?	-1.30618	0.0077657	9.59742	0.00100727	54	41	36	63	52	98	110	59	854.674	657.051	499.057	953.375	671.254	1105.01	1121.66	543.659
scRNA:JKD6008sRNA237		-0.759884	0.0774966	9.713	0.0263537	27	37	42	76	87	99	89	129	427.337	592.949	582.234	1150.1	1123.06	1116.29	907.524	1188.68
scRNA:JKD6008sRNA344		2.66293	0.00230002	9.71743	0.000230964	22	13	8	11	472	289	353	241	348.2	208.333	110.902	166.462	6092.92	3258.65	3599.51	2220.71
scRNA:JKD6008sRNA178		-0.701102	0.0960599	9.73251	0.0369207	27	36	42	76	90	101	93	134	427.337	576.923	582.234	1150.1	1161.79	1138.84	948.312	1234.75
scRNA:JKD6008sRNA273		-0.691054	0.102113	9.75047	0.0401617	27	36	43	77	91	105	95	133	427.337	576.923	596.096	1165.24	1174.69	1183.94	968.706	1225.54
scRNA:JKD6008sRNA36	potential 5_ UTR of ldh	-3.41085	1.44897e-05	9.83202	3.63759e-07	138	100	88	148	38	46	32	61	2184.17	1602.56	1219.92	2239.68	490.531	518.678	326.301	562.088
scRNA:JKD6008sRNA77	ncRNA or 3_UTR of tetM ?	0.273821	0.449827	9.90678	0.31169	38	40	18	46	166	155	174	163	601.437	641.026	249.529	696.115	2142.85	1747.72	1774.26	1501.97
scRNA:JKD6008sRNA306	long 5_UTR of SAA6008_01981 or ncRNA ?	-1.47036	0.030059	9.96846	0.0062885	64	71	91	45	44	135	157	76	1012.95	1137.82	1261.51	680.982	567.984	1522.21	1600.91	700.306
scRNA:JKD6008sRNA244	Teg66_riboswitch (by similarity)	-1.0015	0.0137638	10.0655	0.00229331	81	54	42	66	114	108	142	107	1282.01	865.385	582.234	998.774	1471.59	1217.77	1447.96	985.957
scRNA:JKD6008sRNA264	operon or long 3_UTR of thrS	-1.71932	0.0960599	10.1199	0.036977	30	185	198	36	69	142	121	65	474.819	2964.74	2744.82	544.786	890.702	1601.14	1233.83	598.946
scRNA:JKD6008sRNA204	Teg57_UTR (by similarity)	0.512884	0.133581	10.1741	0.0570093	32	47	31	43	124	238	297	233	506.473	753.205	429.744	650.717	1600.68	2683.59	3028.48	2146.99
scRNA:JKD6008sRNA134	Teg48 and Teg49 (by similarity)- long 5_ UTR of sarA	0.105659	0.83898	10.2198	0.796325	30	48	25	107	141	125	201	387	474.819	769.231	346.568	1619.22	1820.13	1409.45	2049.58	3566.03
scRNA:JKD6008sRNA274	long 5_ UTR of SAA6008_01721	0.536331	0.143798	10.254	0.0629898	43	25	35	63	206	218	238	252	680.574	400.641	485.195	953.375	2659.2	2458.08	2426.86	2322.07
scRNA:JKD6008sRNA31	Teg93_bonafide-small-RNAs (by similarity)	-1.41942	0.0102571	10.4366	0.00141625	67	92	96	106	59	192	172	147	1060.43	1474.36	1330.82	1604.09	761.615	2164.92	1753.87	1354.54
scRNA:JKD6008sRNA2	Teg35_12499:12724_hutM:serS_cis-acting-reg (by similarity)	0.836598	0.0196429	10.5495	0.00386283	47	51	38	40	248	337	361	302	743.883	817.308	526.783	605.318	3201.36	3799.88	3681.08	2782.8
scRNA:JKD6008sRNA317	long 3_UTR of hld	-0.0653818	0.984525	10.5948	0.984525	725	5	2	1222	8114	4	6	15532	11474.8	80.128	27.725	18492.5	104741	45.102	61.181	143120
scRNA:JKD6008sRNA132	Teg88_bonafide-small-RNAs (by similarity)	-2.12676	5.22042e-05	10.6485	1.79592e-06	155	123	94	167	91	93	174	133	2453.23	1971.15	1303.09	2527.2	1174.69	1048.63	1774.26	1225.54
scRNA:JKD6008sRNA216	Teg61_UTR (by similarity)	3.53274	1.03608e-05	10.7577	1.73402e-07	27	14	14	27	821	768	1206	916	427.337	224.359	194.078	408.589	10598.1	8659.67	12297.5	8440.53
scRNA:JKD6008sRNA162	Teg94_bonafide-small-RNAs (by similarity)	-3.22817	0.000125338	10.8689	5.76871e-06	167	162	209	451	54	84	93	185	2643.16	2596.15	2897.3	6824.96	697.071	947.151	948.312	1704.69
scRNA:JKD6008sRNA100	antisense to SAA6008_r01	-3.04651	0.0331628	10.8783	0.00721533	293	214	599	57	61	223	210	34	4637.4	3429.49	8303.76	862.578	787.432	2514.46	2141.35	313.295
scRNA:JKD6008sRNA292		-0.430154	0.132045	10.9546	0.0552489	74	86	100	104	210	255	292	310	1171.22	1378.2	1386.27	1573.83	2710.83	2875.28	2977.49	2856.51
scRNA:JKD6008sRNA115	antisense to SAA6008_r05	-3.06365	0.0291424	10.976	0.00597481	309	228	618	66	63	239	224	37	4890.63	3653.85	8567.15	998.774	813.25	2694.87	2284.11	340.938
scRNA:JKD6008sRNA285	Teg8 (by similarity)	-2.07297	0.00070576	10.9811	5.24784e-05	163	168	176	144	168	174	160	115	2579.85	2692.31	2439.84	2179.14	2168.66	1961.96	1631.5	1059.67
scRNA:JKD6008sRNA262	Teg70(by similarity)long 5_UTR of valS	0.51696	0.0653547	11.0361	0.0216026	77	65	52	84	353	380	441	388	1218.7	1041.67	720.861	1271.17	4556.78	4284.73	4496.83	3575.25
scRNA:JKD6008sRNA170	Teg40as_antisens (by similarity)	-0.705684	0.115978	11.2187	0.0462363	112	107	117	148	153	209	357	589	1772.66	1714.74	1621.94	2239.68	1975.04	2356.6	3640.29	5427.37
scRNA:JKD6008sRNA257	Teg69_cis-acting-reg (by similarity) or operon ?	0.441875	0.100755	11.4443	0.0392058	110	87	68	117	451	424	630	531	1741	1394.23	942.664	1770.55	5821.83	4780.86	6424.05	4892.93
scRNA:JKD6008sRNA116	antisense to SAA6008_r05	-3.02218	0.0542757	11.5638	0.0156021	436	344	976	94	116	434	452	30	6900.7	5512.82	13530	1422.5	1497.41	4893.61	4609	276.437
scRNA:JKD6008sRNA265	Teg71_ (by similarity) in operon or long 3_UTR of dnaI ??	-0.177911	0.556395	11.7261	0.432757	116	188	141	131	378	406	587	645	1835.97	3012.82	1954.64	1982.42	4879.5	4577.9	5985.58	5943.39
scRNA:JKD6008sRNA305		-1.47503	0.00260928	11.8004	0.000272937	233	228	274	205	299	356	409	273	3687.76	3653.85	3798.38	3102.25	3859.71	4014.12	4170.53	2515.57
scRNA:JKD6008sRNA356	Teg24_bonafide-small-RNAs (by similarity)	0.0137332	0.976404	11.9069	0.972086	115	157	155	185	209	834	937	755	1820.14	2516.03	2148.72	2799.59	2697.92	9403.86	9554.5	6956.99
scRNA:JKD6008sRNA101	antisense to SAA6008_r02	-2.5892	0.0566409	11.9746	0.0168264	424	440	1225	105	147	502	596	88	6710.77	7051.28	16981.8	1588.96	1897.58	5660.36	6077.35	810.881
scRNA:JKD6008sRNA352	Teg23_UTR (by similarity)	0.368995	0.6796	11.9867	0.567308	130	117	64	388	487	346	588	2648	2057.55	1875	887.213	5871.58	6286.55	3901.36	5995.78	24400.1
scRNA:JKD6008sRNA339	antisense to SAA6008_r15	-2.55391	0.0541161	12.0034	0.0151706	408	429	1229	115	150	511	599	96	6457.53	6875	17037.3	1740.29	1936.31	5761.84	6107.94	884.597
scRNA:JKD6008sRNA322	antisense to SAA6008_r12	-2.54469	0.0542757	12.029	0.0158128	412	437	1255	116	154	528	608	97	6520.85	7003.2	17397.7	1755.42	1987.94	5953.52	6199.72	893.812
scRNA:JKD6008sRNA117	antisense to SAA6008_r06	-2.55684	0.0542757	12.0427	0.0158967	430	443	1265	115	155	526	619	97	6805.74	7099.36	17536.3	1740.29	2000.85	5930.97	6311.88	893.812
scRNA:JKD6008sRNA125	Teg77_cis-acting-reg (by similarity)	4.29873	1.606e-06	12.1492	1.34394e-08	37	49	24	56	2961	2338	3402	4112	585.61	785.256	332.705	847.445	38222.7	26362.4	34689.9	37890.2
scRNA:JKD6008sRNA338	antisense to SAA6008_r15	-2.65746	0.0361107	12.1771	0.00831	441	438	1231	191	170	657	607	93	6979.84	7019.23	17065	2890.39	2194.48	7408.08	6189.52	856.953
scRNA:JKD6008sRNA333	Teg19b_bonafide-small-RNAs (by similarity)	-1.80262	8.14607e-05	12.1847	3.4084e-06	361	319	250	467	331	386	366	477	5713.65	5112.18	3465.68	7067.08	4272.79	4352.39	3732.07	4395.34
scRNA:JKD6008sRNA381	Teg29_bonafide-small-RNAs (by similarity)	-4.93368	2.30022e-06	12.3316	2.8873e-08	986	1149	1316	1079	82	138	136	272	15605.7	18413.5	18243.3	16328.4	1058.52	1556.03	1386.78	2506.36
scRNA:JKD6008sRNA323	antisense to SAA6008_r13	-2.95651	0.0608387	12.7211	0.0193425	1013	889	2322	149	251	942	914	87	16033	14246.8	32189.2	2254.81	3240.09	10621.6	9319.97	801.666
scRNA:JKD6008sRNA389		-0.147263	0.708979	12.893	0.622952	396	238	277	369	1426	1081	1037	992	6267.61	3814.1	3839.97	5584.06	18407.8	12188.9	10574.2	9140.83
scRNA:JKD6008sRNA310	3_ UTR of sep %2C antisense to Teg154	-1.174	0.000836251	13.0505	7.69771e-05	491	522	389	624	783	967	892	872	7771.2	8365.39	5392.59	9442.96	10107.5	10903.5	9095.64	8035.09
scRNA:JKD6008sRNA275	long 3_UTR of SAA6008_01724	0.119119	0.708979	13.1089	0.621081	369	306	205	527	1165	984	1705	2122	5840.27	4903.85	2841.85	7975.06	15038.7	11095.2	17385.7	19553.3
scRNA:JKD6008sRNA131	Teg47_bonafide-small-RNAs (by similarity)	0.743111	0.132045	13.5362	0.0552344	280	434	270	520	1442	1628	2486	5438	4431.64	6955.13	3742.93	7869.13	18614.4	18356.7	25349.5	50108.7
scRNA:JKD6008sRNA340	5_ UTR of SAA6008_r16	2.01809	1.30779e-05	13.9645	2.73597e-07	277	385	262	340	3719	4696	5650	6210	4384.16	6169.87	3632.03	5145.2	48007.5	52950.3	57612.5	57222.4
scRNA:JKD6008sRNA135	Teg90_bonafide-small-RNAs (by similarity : inferior to 90%25)	0.152199	0.604852	14.6969	0.485906	889	1152	948	988	3954	4621	5351	3619	14070.5	18461.5	13141.8	14951.3	51041.1	52104.6	54563.6	33347.5
scRNA:JKD6008sRNA240	Teg65_bonafide-small-RNAs (by similarity) or probably UTR	-0.747808	0.0055467	16.1121	0.000696239	3718	3376	3239	4165	6864	9307	9664	8324	58845.9	54102.6	44901.3	63028.7	88605.5	104942	98542.9	76701.9
scRNA:JKD6008sRNA256	Teg97_bonafide-small-RNAs (by similarity)	-3.48319	1.0353e-06	17.0205	4.33178e-09	14771	17020	18029	20805	3975	6838	8036	6508	233785	272756	249931	314841	51312.2	77102.6	81942.3	59968.3
scRNA:JKD6008sRNA317	Teg150_bonafide-small-RNAs (by similarity)	-1.55546	5.22042e-05	17.3176	1.96585e-06	10236	11009	11477	11458	11185	15368	16621	16447	162008	176426	159102	173393	144384	173284	169483	151552
scRNA:JKD6008sRNA98	Teg42_SA0434:SA0435_bonafide-small-RNAs (by similarity)	-1.80196	0.000305024	18.0264	1.5315e-05	21445	19002	21344	17110	19319	25198	24697	19832	339416	304519	295886	258925	249384	284123	251833	182743
