# Supplementary material for: Comparative Transcriptomic and Functional Assessments of Linezolid-Responsive Small RNA Genes in Staphylococcus aureus
Source: mSystems. 2020 Jan 7;5(1):e00665-19. doi: 10.1128/mSystems.00665-19 (PMC6946794; doi:10.1128/mSystems.00665-19)
Supplement: TABLE S3 [file mSystems.00665-19-st003.xlsx]

## Sheet: Abx
Table S3: MIC testing sRNA deletion mutants
	JKD6009	BPH1541	BPH1566	BPH1350	BPH1547		BPH1550	BPH1349	BPH1553	BPH1557	BPH1351	BPH1558	BPH1578	BPH1580	BPH1560	BPH1354	BPH1359	BPH1338	BPH1571	BPH1356
	WT	sRNA131KO	sRNA209KO	sRNA219KO	sRNA234KO	sRNA254KO	sRNA254KO	sRNA258KO	sRNA259KO	sRNA264KO	sRNA293KO	sRNA301KO	sRNA305KO	sRNA306KO	sRNA352KO	sRNA363AKO	sRNA381KO	sRNA389KO	sRNA400KO	sRNA406KO
Benzylpenicillin	>=0.5	>=0.5	>=0.5	>=0.5	>=0.5	>=0.5	>=0.5	>=0.5	>=0.5	>=0.5	>=0.5	>=0.5	>=0.5	>=0.5	>=0.5	>=0.5	>=0.5	>=0.5	>=0.5	>=0.5
Oxacillin	>=4	>=4	>=4	>=4	>=4	>=4	>=4	>=4	>=4	>=4	>=4	>=4	>=4	>=4	>=4	>=4	>=4	>=4	>=4	>=4
Gentamicin	>=16	>=16	>=16	>=16	>=16	4	>=16	>=16	>=16	>=16	>=16	>=16	>=16	>=16	>=16	>=16	>=16	>=16	>=16	>=16
Ciprofloxacin	>=8	>=8	>=8	>=8	>=8	>=8	>=8	>=8	>=8	>=8	>=8	>=8	>=8	>=8	>=8	>=8	>=8	>=8	>=8	>=8
Erythromycin	>=8	>=8	>=8	>=8	>=8	>=8	>=8	>=8	>=8	>=8	>=8	>=8	>=8	>=8	>=8	>=8	>=8	>=8	>=8	>=8
Linezolid (E test)	2	2	2	2	2	2	2	2	2	2	2	2	2	2	2	2	2	2	2	2
Daptomycin	0.25	0.25	0.25	0.25	0.25	0.25	0.25	0.25	0.25	0.25	0.25	0.25	0.25	0.25	0.25	0.25	0.25	0.25	0.25	0.25
Teicoplanin	<=0.5	<=0.5	<=0.5	<=0.5	<=0.5	4	<=0.5	<=0.5	<=0.5	<=0.5	<=0.5	<=0.5	<=0.5	<=0.5	<=0.5	<=0.5	<=0.5	<=0.5	<=0.5	<=0.5
Vancomycin(E test)	1	1	1	1	1	1	1	1	1	1	1	1	1	1	1	1	1	1	1	1
Tetracyclin	>=16	>=16	>=16	>=16	>=16	>=16	>=16	>=16	>=16	>=16	>=16	>=16	>=16	>=16	>=16	>=16	>=16	>=16	>=16	>=16
Fusidic Acid	<=0.5	<=0.5	<=0.5	<=0.5	<=0.5	<=0.5	<=0.5	<=0.5	<=0.5	<=0.5	<=0.5	<=0.5	<=0.5	<=0.5	<=0.5	<=0.5	<=0.5	<=0.5	<=0.5	<=0.5
Mupirocin	<=-2	<=-2	<=-2	<=-2	<=-2	<=-2	<=-2	<=-2	<=-2	<=-2	<=-2	<=-2	<=-2	<=-2	<=-2	<=-2	<=-2	<=-2	<=-2	<=-2
Rifampicin	<=0.5	<=0.5	<=0.5	<=0.5	<=0.5	<=0.5	<=0.5	<=0.5	<=0.5	<=0.5	<=0.5	<=0.5	<=0.5	<=0.5	<=0.5	<=0.5	<=0.5	<=0.5	<=0.5	<=0.5
D-test	pos	pos	pos	pos	pos	pos	pos	pos	pos	pos	pos	pos	pos	pos	pos	pos	pos	pos	pos	pos
