# Supplementary material for: Comparative Transcriptomic and Functional Assessments of Linezolid-Responsive Small RNA Genes in Staphylococcus aureus
Source: mSystems. 2020 Jan 7;5(1):e00665-19. doi: 10.1128/mSystems.00665-19 (PMC6946794; doi:10.1128/mSystems.00665-19)
Supplement: TABLE S4 [file mSystems.00665-19-st004.xlsx]

## Sheet: Sheet1
Table S4: Northern blot probe sequences
sRNA Target	Probe seqence with T7 promotor
sRNA305	GGATCCTAATACGACTCACTATAGGGAGAGGAACCAATCCCCACACTACTGC
sRNA306	GGATCCTAATACGACTCACTATAGGGAGAGGAAGCTTTGTGGGGGTCTTCTTT
