# Supplementary material for: Comparative Transcriptomic and Functional Assessments of Linezolid-Responsive Small RNA Genes in Staphylococcus aureus
Source: mSystems. 2020 Jan 7;5(1):e00665-19. doi: 10.1128/mSystems.00665-19 (PMC6946794; doi:10.1128/mSystems.00665-19)
Supplement: TABLE S5 [file mSystems.00665-19-st005.xlsx]

## Sheet: Sheet 1
Table S5: Summary of mutations detected in sRNA deletion mutants
CHR	POS	Mutation type	Product	REF	BPH1338	BPH1349	BPH1350	BPH1351	BPH1354	BPH1356	BPH1359	BPH1541	BPH1547	BPH1550	BPH1553	BPH1557	BPH1558	BPH1560	BPH1566	BPH1571	BPH1578	BPH1580
JKD6009	361444	synonymous_variant	GltP, glycerol-3-phosphate transporter	A	A	G	A	A	A	A	A	G	G	G	G	G	G	G	G	G	G	G
JKD6009	431924	missense_variant	TetM, tetracycline resistance ribosomal protection	C	C	C	C	C	C	C	C	C	C	C	C	C	A	C	C	C	C	C
JKD6009	513220	missense_variant	GltB, glutamate synthase large subunit	C	A	C	C	C	C	C	C	C	C	C	C	C	C	C	C	C	C	C
JKD6009	513463	synonymous_variant	GltB, glutamate synthase large subunit	G	G	G	G	G	G	G	G	G	G	A	G	G	G	G	G	G	G	G
JKD6009	755569	synonymous_variant	YaiI/YqxD family protein	G	G	A	G	G	G	G	G	A	A	A	A	A	A	A	A	A	A	A
JKD6009	803772	missense_variant	putative lipid kinase	T	T	C	T	T	T	T	T	C	C	C	C	C	C	C	C	C	C	C
JKD6009	981181	intergenic_variant	upstream of YisL	A	A	A	G	A	A	A	A	A	A	A	A	A	A	A	A	A	A	A
JKD6009	1320510	intergenic_variant		G	G	T	G	G	G	G	G	G	G	G	G	G	G	G	G	G	G	G
JKD6009	1678834	synonymous_variant	YqeG family HAD IIIA-type phosphatase	A	A	C	A	A	A	A	A	A	A	A	A	A	A	A	A	A	A	A
JKD6009	2399029	synonymous_variant	SecY, preprotein translocase subunit SecY	G	G	G	G	G	G	G	G	G	G	G	G	G	A	G	G	G	G	G
JKD6009	2476939	missense_variant	sodium/bile acid symporter family protein	G	G	A	G	G	G	G	G	A	A	A	A	A	A	A	A	A	A	A
JKD6009	2568622	missense_variant	AbcA	T	T	T	T	T	T	T	T	T	G	T	T	T	T	T	T	T	T	T
JKD6009	2573358	missense_variant	amino acid ABC transporter ATP-binding protein	C	C	C	C	C	C	C	C	C	T	C	C	C	C	C	C	C	C	C
